# Supplementary material for: Single-Cell Profiling Reveals Global Immune Responses During the Progression of Murine Epidermal Neoplasms
Source: Cancers (Basel). 2025 Apr 21;17(8):1379. doi: 10.3390/cancers17081379 (PMC12025564; doi:10.3390/cancers17081379)
Supplement: Supplementary file 1 [file cancers-17-01379-s001.zip]

Archive with 1 entries (1 files):
- cancers-3549978-supplementary.pdf
